# Supplementary material for: Intermittent theta-burst stimulation to enhance physical therapy in Parkinson's disease: The STEP-PD randomized trial
Source: Neurotherapeutics. 2026 Apr 1;23(3):e00897. doi: 10.1016/j.neurot.2026.e00897 (PMC13068805; doi:10.1016/j.neurot.2026.e00897)
Supplement: Multimedia component 3 [file mmc3.xlsx]

## Sheet: Sheet1
eTable 2. Summary of Primary and Secondary Efficacy Outcomes
Outcome	Time point	Groups		Main effect						Interaction
		PT+M1-iTBS	PT+sham-iTBS	Time			Group			Time×Group
				F	p Value	η²p	F	p Value	η²p	F	p Value	η²p
Primary outcomes a
Mean (SD)
MDS UPDRS-Ⅲ (ON b)	T0e	32.48(10.23)	30.36(12.22)	71.637	<.001	0.6	0.085	0.772	0.002	2.63	0.111	0.052
	T1f	24.52(8.86)	24.96(10.69)
MDS UPDRS-Ⅲ (OFF c)	T0e	39.24(12.45)	38.92(14.45)	21.363	<.001	0.31	0.301	0.586	0.006	4.785	0.034	0.092
	T1f	32.08(12.50)	36.36(13.69)
Secondary outcomesd
Median (IQR)
PDQ-39 summary index	T0e	16.02(11.53 to 26.28)	15.38(9.29 to 25.64)	12.185j	0.007	NA	0.364j	0.546	NA	2.61j	0.455	NA
	T2g	17.30(10.57 to 21.47)	14.74(8.01 to 26.92)
	T3h	16.02(8.97 to 26.60)	17.30(8.65 to 29.80)
	T4i	18.58(10.89 to 26.60)	19.23(13.14 to 31.41)
Abbreviations: MDS UPDRS-Ⅲ, Movement Disorder Society Unified Parkinson’s Disease Rating Scale Part III; PDQ-39, Parkinson’s Disease Questionnaire-39.
a Two-factor mixed-design analysis of variance (ANOVA).
b ON, the period during which Parkinson’s disease symptoms are well controlled by medication (e.g., levodopa)
c OFF, the period during which Parkinson’s disease symptoms re-emerge or worsen as the effects of medication (e.g., levodopa) wear off.
d Generalized Estimating Equations (GEE)
e T0: Baseline.
f T1: post-intervention.
g T2: 4 weeks after intervention.
h T3: 12 weeks after intervention.
i T4: 24 weeks after intervention.
j Wald χ², the Wald chi-square statistic used to assess the significance of PDQ-39, based on the framework of Generalized Estimating Equations (GEE).
eTable 3 MDS-UPDRS Ⅲ (OFF)
MDS-UPDRS Ⅲ (OFF)a	Time Point		Mean Difference (95% CI)	F	p value	η²p
Mean(SD)	T0	T1
PT+M1-iTBS	32.48(10.23)	30.36(12.22)	7.160 (3.950 to 10.370)	21.193	<0.001	0.469
PT+sham-iTBS	24.52(8.86)	24.96(10.69)	2.560 (-0.361 to 5.481)	3.271	0.083	0.12
tb	0.084	-1.154	NA	NA	NA	NA
P	0.933	0.254	NA	NA	NA	NA
a Following he two-way mixed-design ANOV and the identification of significant interaction effects, a simple effects analysis was performed to evaluate differences in MDS-UPDRS III scores during the OFF state.
eTable 4 GFQ
GFQa	Time Point				Mean Difference (95% CI)
Median(IQR)	T0	T2	T3	T4	T0 v T2	T0 v T3	T0 v T4
PT+M1-iTBS	6(2.50 to 10.5)	6(3.00 to 10)	6(3 to 11)	7.74(2.5 to 12)	0.084(-1.387 to 1.555)	0.121(-1.184 to 1.426)	-0.597(-2.023 to 0.829)
					p=0.911	p=0.856	p=0.412
PT+sham-iTBS	4(1.50 to 10)	5(3 to 20)	5(1.5 to 19.5)	8(2 to 18)	-3.760(-5.573 to -1.947)	-3.755(-5.987 to -1.523)	-3.785(-6.140 to -1.429)
					p<0.001	p=0.001	p=0.002
Z	-0.584	-0.789	-0.272	-0.904	NA	NA	NA
P	0.559	0.43	0.786	0.366
a Following the Generalized Estimating Equations (GEE) analysis and identification of significant interaction effects, a simple effects analysis was conducted to evaluate differences in Gait and Falls Questionnaire (GFQ) scores
eTable 5. Clinical Outcomes
Outcome	Time point	Groups		Main effect						Interaction
		PT+M1-iTBS	PT+sham-iTBS	Time			Group			Time×Group
				F	FDR-adjusted p	η²p	F	FDR-adjusted p	η²p	F	FDR-adjusted p	η²p
6-Minute Walk Test a	T0	491.22(451.5 to 525.5)	485(456 to 514.5)	4.821c	0.028	NA	4.665c	0.415	NA	0.455c	0.5	NA
	T1	500(451.5 to 542)	504.70(471.5 to 533)
Gait and Falls Questionnaire a	T0	6(2.50 to 10.5)	4(1.50 to 10)	12.958c	0.005	NA	1.988c	0.159	NA	11.396c	0.01	NA
	T2	6(3.00 to 10)	5(3 to 20)
	T3	6(3 to 11)	5(1.5 to 19.5)
	T4	7.74(2.5 to 12)	8(2 to 18)
Spatiotemporal parameters of gaitb Mean (SD)
Single support phase, %	T0	66.84(3.09)	66.56(2.10)	23.1	<.001	0.325	0.807	0.374	0.017	6.047	0.018	0.112
	T1	64.24(2.68)	65.72(2.75)
Double support phase, %	T0	17.12(2.47)	16.84(1.68)	15.818	<.001	0.248	0.142	0.708	0.003	2531	0.118	0.05
	T1	15.44(1.87)	16.12(2.49)
Step length, m	T0	0.40(0.02)	0.41(0.01)	29.537	<.001	0.381	1.199	0.279	0.024	5.909	0.019	0.11
	T1	0.48(0.02)	0.44(0.01)
Step width, m	T0	0.14(0.01)	0.14(0.01)	2.491	0.121	0.049	0.456	0.503	0.009	<0.001	1	<0.001
	T1	0.14(0.01)	0.13(0.01)
Limits of stabilityb Mean (SD)
Center of pressure area, cm2	T0	155.06(38.44)	150.86(45.35)	10.987	0.002	0.186	4.25	0.045	0.081	8.828	0.005	0.155
	T1	188.23(32.60)	152.67(38.03)
Medial-lateral direction, cm	T0	21.58(2.64)	20.68(3.94)	11.549	0.001	0.194	7.712	0.008	0.138	7.631	0.008	0.137
	T1	24.13(2.21)	20.94(2.84)
Anterior-posterior direction, cm	T0	14.17(2.47)	13.81(2.89)	4.755	0.034	0.9	3.488	0.068	0.068	2.624	0.112	0.052
	T1	15.77(2.07)	14.05(2.47)
Postural controla Median (IQR)
Eyes open stance, cm·s-1	T0	2.51(2.32 to 3.15)	2.67(2.34 to 2.93)	0.406	0.524	NA	1.6	0.206	NA	6.275	0.012	NA
	T1	2.44(2.08 to 2.71)	3.16(2.59 to 3.92)
Eyes close stance, cm·s-1	T0	2.68 (2.38 to 3.16)	2.88(2.55 to 3.22)	1.274	0.259	NA	0.612	0.434	NA	6.065	0.014	NA
	T1	2.41(2.19 to 2.87)	3.16(2.58 to 3.98)
Tandem stance, cm·s-1	T0	4.18(3.4 to 5.87)	4.34(3.66 to 5.58)	1.309	0.252	NA	0.479	0.489	NA	4.277	0.039	NA
	T1	4.01(3.29 to 5.06)	4.58(4.00 to 5.58)
Single leg stance, cm·s-1	T0	6.23(5.23 to 8.76)	6.58(5.38 to 7.87)	0.007	0.932	NA	0.413	0.521	NA	2.467	0.116	NA
	T1	4.94(5.89 to 7.48)	6.76(5.52 to 8.73)
Gait taska Median (IQR)
Visually guided stepping, %	T0	92.00(85.00 to 96.00)	91.00(88.50 to 95.50)	34.010 c	<0.001	NA	1.214 c	0.27	NA	8.167 c	0.004	NA
	T1	99.00(95.00 to 100.00)	96.00(92.00 to 100.00)
Tandem walking, %	T0	97.00(93.00 to 98.50)	98.00(94.00 to 98.50)	4.091 c	0.043	NA	0.590 c	0.442	NA	1.613 c	0.204	NA
	T1	98.00(96.50 to 99.00)	97.00(92.50 to 98.00)
Obstacle avoidance, %	T0	98.00(97.00 to 100.00)	98.00(95.50 to 100.00)	4.249 c	0.039	NA	0.103 c	0.748	NA	0.107 c	0.743	NA
	T1	100.00(97.00 to 100.00)	99.00(95.00 to 100.00)
Slalom walking, %	T0	93.00(86.00 to 96.50)	90.00(84.50 to 96.00)	13.591 c	<0.001	NA	5.921 c	0.015	NA	1.646 c	0.2	NA
	T1	97.00(95.00 to 98.50)	94.00(89.00 to 96.00)
Reaction to unexpected perturbation, %	T0	84.00(75.50 to 89.00)	84.00(76.00 to 92.00)	3.994 c	0.046	NA	0.922 c	0.337	NA	0.145 c	0.284	NA
	T1	89.00(81.00 to 95.50)	86.00(80.00 to 92.00)
Speed of adaptation, %	T0	81.00(75.00 to 85.50)	82.00(75.50 to 85.50)	53.470 c	<0.001	NA	4.535 c	0.033	NA	6.144 c	0.013	NA
	T1	92.00(85.50 to 93.50)	86.00(83.00 to 89.00)
a Generalized Estimating Equations (GEE)
b Two-factor mixed-design analysis of variance (ANOVA).
cWald χ², the Wald chi-square statistic used to assess the significance of PDQ-39, based on the framework of Generalized Estimating Equations (GEE).
All pvalues reported in this table were adjusted for multiple comparisons using the Benjamini-Hochberg false discovery rate (FDR) procedure. Statistical significance was determined based on adjusted P values < 0.05.
eTable 6 Single Support Phase
Single support phasea, %	Time Point		Mean Difference (95% CI)	F	p value	η²p
Mean(SD)	T0	T1
PT+M1-iTBS	66.84(3.09)	64.24(2.68)	2.600(1.589 to 3.611)	28.167	<0.001	0.54
PT+sham-iTBS	66.56(2.10)	65.72(2.75)	0.840(-2.237 to 1.917)	2.592	0.121	0.097
t	0.374	-1.928	NA	NA	NA	NA
P	0.71	0.06	NA	NA	NA	NA
a Following the two-way mixed-design ANOVA and identification of significant interaction effects, a simple effects analysis was conducted to evaluate differences in single support phase duration.
eTable 7 Step Length
Step lengtha, m	Time Point		Mean Difference (95% CI)	F	p value	η²p
Mean(SD)	T0	T1
PT+M1-iTBS	0.40(0.02)	0.48(0.02)	-0.080(-0.108 to -0.051)	32.466	<0.001	0.575
PT+sham-iTBS	0.40(0.010)	0.44(0.01)	-0.030(-0.061 to 0.000)	4.309	0.049	0.152
t	-0.145	2.096	NA	NA	NA	NA
P	0.885	0.041	NA	NA	NA	NA
a Following the two-way mixed-design ANOVA and identification of significant interaction effects, a simple effects analysis was conducted to evaluate differences in step length.
eTable 8 Limits of Stability: Center of Pressure Area
Center of pressure areaa, cm2	Time Point		Mean Difference (95% CI)	F	p value	η²p
Mean(SD)	T0	T1
PT+M1-iTBS	155.06(38.44)	188.23(32.60)	-33.179(-43.870 to -22.489)	41.03	<0.001	0.631
PT+sham-iTBS	150.86(45.35)	152.67(38.03)	-1.813(-20 798 to 17.172)	0.039	0.845	0.002
t	0.353	3.55	NA	NA	NA	NA
P	0.726	0.001	NA	NA	NA	NA
a Following the two-way mixed-design ANOVA and identification of significant interaction effects, a simple effects analysis was conducted to evaluate differences in Limits of stability: center of pressure area.
eTable 9 Limits of Stability: Medial-lateral Direction
Medial-lateral directiona, cm	Time Point		Mean Difference (95% CI)	F	p value	η²p
Mean(SD)	T0	T1
PT+M1-iTBS	14.17(2.47)	15.77(2.07)	-2.550(-3.742 to -1.357)	19.468	<0.001	0.298
PT+sham-iTBS	13.81(2.89)	14.05(2.47)	-0.263(-1.486 to 0.960)	0.197	0.661	0.005
t	0.942	4.416	NA	NA	NA	NA
P	0.351	<0.001	NA	NA	NA	NA
a Following the two-way mixed-design ANOVA and identification of significant interaction effects, a simple effects analysis was conducted to evaluate differences in Limits of stability: medial-lateral direction.
eTable 10 Postural Control: Eyes Open Stance
Eyes open stancea,cm·s⁻¹	Time Point		Mean Difference (95% CI)	Wald χ²	p value
Mean(SD)	T0	T1
PT+M1-iTBS	2.51(2.32 to 3.15)	2.44(2.08 to 2.71)	0.616(0.023 to 1.210)	4.14	0.042
PT+sham-iTBS	2.67(2.34 to 2.93)	3.16(2.59 to 3.92)	-0.366(-0.855 to -0.122)	2.408	0.142
Z	-0.175	-3.658	NA	NA	NA
P	0.861	<0.001	NA	NA	NA
a Following the Generalized Estimating Equations (GEE) analysis and identification of significant interaction effects, a simple effects analysis was conducted to evaluate differences in postural control during the eyes open stance.
eTable 11 Postural Control: Eyes Close Stance
Eyes close stancea, cm·s⁻¹	Time Point		Mean Difference (95% CI)	Wald χ²	p value
Mean(SD)	T0	T1
PT+M1-iTBS	2.68 (2.38 to 3.16)	2.41(2.19 to 2.87)	1.181(0.352 to 2.326)	4.081	0.043
PT+sham-iTBS	2.88(2.55 to 3.22)	3.16(2.58 to 3.98)	-0.439(-1.028 to 0.152)	4.119	0.145
Z	-0.747	-3.658	NA	NA	NA
P	0.455	<0.001	NA	NA	NA
a Following the Generalized Estimating Equations (GEE) analysis and identification of significant interaction effects, a simple effects analysis was conducted to evaluate differences in postural control during the eyes close stance.
eTable 12 Postural Control: Tandem Stance
Tandem stancea, cm·s⁻¹	Time Point		Mean Difference (95% CI)	Wald χ²	p value
Mean(SD)	T0	T1
PT+M1-iTBS	4.18(3.4 to 5.87)	4.01(3.29 to 5.06)	0.775(0.539 to 1.496)	4.437	0.035
PT+sham-iTBS	4.34(3.66 to 5.58)	5.48(4.57 to 7.02)	-0.223(-0.835 to 0.389)	0.51	0.475
Z	-0.456	-3.696	NA	NA	NA
P	0.648	0.039	NA	NA	NA
a Following the Generalized Estimating Equations (GEE) analysis and identification of significant interaction effects, a simple effects analysis was conducted to evaluate differences in postural control: tandem stance.
eTable 13 Gait Task :Visually Guided Stepping
Gait task :visually guided steppinga, %	Time Point		Mean Difference (95% CI)	Wald χ²	p value
Mean(SD)	T0	T1
PT+M1-iTBS	92.00(85.00 to 96.00)	99.00(95.00 to 100.00)	-7.480(-10.144 to -4.817)	30.296	<0.001
PT+sham-iTBS	91.00(88.50 to 95.50)	96.00(92.00 to 100.00)	-2.560(-4.632 to -0.489)	5.867	0.015
Z	-0.214	-2.079	NA	NA	NA
P	0.831	0.038	NA	NA	NA
a Following the Generalized Estimating Equations (GEE) analysis and identification of significant interaction effects, a simple effects analysis was conducted to evaluate differences in gait task :visually guided stepping.
eTable 14 Gait Task: Speed of Adaptation
Gait task: speed of adaptationa , %	Time Point		Mean Difference (95% CI)	Wald χ²	p value
Mean(SD)	T0	T1
PT+M1-iTBS	81.00(75.00 to 85.50)	92.00(85.50 to 93.50)	-9.480(-12.059 to -6.901)	51.901	<0.001
PT+sham-iTBS	82.00(75.50 to 85.50)	86.00(83.00 to 89.00)	-4.680(-7.455 to -1.896)	10.852	0.001
Z	-0.078	-3.406	NA	NA	NA
P	0.938	0.001	NA	NA	NA
a Following the Generalized Estimating Equations (GEE) analysis and identification of significant interaction effects, a simple effects analysis was conducted to evaluate differences in gait task: speed of adaptation.
